# Supplementary material for: Paracrine rescue of MYR1-deficient Toxoplasma gondii mutants reveals limitations of pooled in vivo CRISPR screens
Source: eLife. 2024 Dec 10;13:RP102592. doi: 10.7554/eLife.102592 (PMC11630813; doi:10.7554/eLife.102592)
Supplement: Figure 1—source data 5. [file elife-102592-fig1-data5.zip]

Archive with 7 entries (6 files):
- Figure 1 - source data 5/
- Figure 1 - source data 5/.DS_Store
- __MACOSX/Figure 1 - source data 5/._.DS_Store
- Figure 1 - source data 5/dfft01 myr mch(Silver Stain) copy.png
- __MACOSX/Figure 1 - source data 5/._dfft01 myr mch(Silver Stain) copy.png
- Figure 1 - source data 5/WT.pdf
- __MACOSX/Figure 1 - source data 5/._WT.pdf
