# Supplementary material for: Paracrine rescue of MYR1-deficient Toxoplasma gondii mutants reveals limitations of pooled in vivo CRISPR screens
Source: eLife. 2024 Dec 10;13:RP102592. doi: 10.7554/eLife.102592 (PMC11630813; doi:10.7554/eLife.102592)
Supplement: Figure 1—figure supplement 1—source data 1. [file elife-102592-fig1-figsupp1-data1.zip]

Archive with 5 entries (4 files):
- Figure 1 - Figure Supplement 1 - source data 1/
- Figure 1 - Figure Supplement 1 - source data 1/.DS_Store
- __MACOSX/Figure 1 - Figure Supplement 1 - source data 1/._.DS_Store
- Figure 1 - Figure Supplement 1 - source data 1/Figure 1 - Figure Supplement 1 - source data 1.pdf
- __MACOSX/Figure 1 - Figure Supplement 1 - source data 1/._Figure 1 - Figure Supplement 1 - source data 1.pdf
