# Supplementary material for: Paracrine rescue of MYR1-deficient Toxoplasma gondii mutants reveals limitations of pooled in vivo CRISPR screens
Source: eLife. 2024 Dec 10;13:RP102592. doi: 10.7554/eLife.102592 (PMC11630813; doi:10.7554/eLife.102592)
Supplement: Figure 2—source data 2. [file elife-102592-fig2-data2.zip]

Archive with 5 entries (4 files):
- Figure 2 - source data 2/
- Figure 2 - source data 2/.DS_Store
- __MACOSX/Figure 2 - source data 2/._.DS_Store
- Figure 2 - source data 2/JYFT_151119_ALL_SCALE.png
- __MACOSX/Figure 2 - source data 2/._JYFT_151119_ALL_SCALE.png
