# Supplementary material for: Paracrine rescue of MYR1-deficient Toxoplasma gondii mutants reveals limitations of pooled in vivo CRISPR screens
Source: eLife. 2024 Dec 10;13:RP102592. doi: 10.7554/eLife.102592 (PMC11630813; doi:10.7554/eLife.102592)
Supplement: Figure 2—figure supplement 1—source data 2. [file elife-102592-fig2-figsupp1-data2.zip]

Archive with 2 entries (1 files):
- Figure 2 - Figure Supplement 2 - source data 2/
- Figure 2 - Figure Supplement 2 - source data 2/igcuser 2024-08-21 10h29m23s(SYBR┬« Safe).jpg
