# Supplementary material for: Paracrine rescue of MYR1-deficient Toxoplasma gondii mutants reveals limitations of pooled in vivo CRISPR screens
Source: eLife. 2024 Dec 10;13:RP102592. doi: 10.7554/eLife.102592 (PMC11630813; doi:10.7554/eLife.102592)
Supplement: Figure 3—source data 5. [file elife-102592-fig3-data5.zip]

Archive with 3 entries (2 files):
- Figure 3 - source data 5/
- Figure 3 - source data 5/Figure 3 - source data 5.pdf
- __MACOSX/Figure 3 - source data 5/._Figure 3 - source data 5.pdf
